# Supplementary material for: scMoresDB: A comprehensive database of single-cell multi-omics data for human respiratory system
Source: iScience. 2024 Mar 26;27(4):109567. doi: 10.1016/j.isci.2024.109567 (PMC11015448; doi:10.1016/j.isci.2024.109567)
Supplement: Table S1. The data source of scMoresDB, related to Figure 2 [file mmc1.xlsx]

## Sheet: Sheet1
Table S1: The data source of scMoresDB, Related to Figure 2
Project ID	Data Set ID	Data Source ID	Data Type	Specie	Disease	Organ Type	Sequence Protocol	Cell Number
LPJ00001	LSE100001	GSE145926	Single-cell transcriptomics	Homo sapiens	COVID-19	BALF	10x Genomics	63734
LPJ00001	LSE500001	GSE145926	Single-cell immune repertoire	Homo sapiens	COVID-19	BALF	10x Immune Profiling	6219
LPJ00002	LSE300002	GSE111586	Single-cell epigenomics	Mus musculus	Health	lung	sci-ATAC-seq	9996
LPJ00005	LSE500005	IMMLF2021AO	Bulk immune repertoire	Homo sapiens	Non-small-cell lung cancer	lung, Tumor	immunoSEQ	-
LPJ00006	LSE500006	IMMAR2019NC	Bulk immune repertoire	Homo sapiens	Non-small-cell lung cancer, COPD, Health	lung, PBMC, Tumor	immunoSEQ	-
LPJ00008	LSE500008	IMMBCC2021NM	Bulk immune repertoire	Homo sapiens	Non-small-cell lung cancer	Tumor, PBMC	immunoSEQ	-
LPJ00012	LSE500012	IMMdejima-2021-nc	Bulk immune repertoire	Homo sapiens	Adenocarcinoma	Tumor, lung	immunoSEQ	-
LPJ00015	LSE500015	IMMTC2020NM	Bulk immune repertoire	Homo sapiens	Non-small-cell lung cancer	Tumor, PBMC, lung	immunoSEQ	-
LPJ00018	LSE500018	IMMPO2020JCI	Bulk immune repertoire	Homo sapiens	Tuberculosis, Health	lung, PBMC	immunoSEQ	-
LPJ00019	LSE500019	IMMJRV2109CIR	Bulk immune repertoire	Homo sapiens	Non-small-cell lung cancer	lung, Tumor, culture	immunoSEQ	-
LPJ00020	LSE500020	IMMMCAV2019CELL	Bulk immune repertoire	Mus musculus	Klebsiella pneumonia	lung, spleen	immunoSEQ	-
LPJ00022	LSE500022	IMMCS2019JCI	Bulk immune repertoire	Homo sapiens	Cytomegalovirus infection	PBMC	immunoSEQ	-
LPJ00023	LSE500023	IMMYK2019AO	Bulk immune repertoire	Homo sapiens	Lung cancer	lung, Tumor, brain matastasis	immunoSEQ	-
LPJ00025	LSE500025	IMMB71P7F	Bulk immune repertoire	Homo sapiens	Small cell lung cancer	Tumor, Brain metastasis Tumor	immunoSEQ	-
LPJ00031	LSE500031	GSE162499, GSE162500	Single-cell immune repertoire	Homo sapiens	Non-small-cell lung cancer	Tumor, PBMC, lung	10x Genomics	38773
LPJ00031	LSE100031	GSE162498, GSE162500	Single-cell transcriptomics	Homo sapiens	Non-small-cell lung cancer	Tumor, PBMC, lung	10X Genomics	28936
LPJ00032	LSE500032	GSE176201	Single-cell immune repertoire	Homo sapiens	COVID-19	PBMC, BALF	10x Immune Profiling	17754
LPJ00032	LSE900032	GSE176201	Multimodel	Homo sapiens	COVID-19	PBMC, BALF	CITE-seq	34364
LPJ00033	LSE500033	E-MTAB-10026	Single-cell immune repertoire	Homo sapiens	COVID-19	PBMC	10x Immune Profiling	23570
LPJ00033	LSE900033	E-MTAB-10026	Multimodel	Homo sapiens	COVID-19	PBMC	10x Genomics	647366
LPJ00036	LSE400036	GSE158024	Bulk epigenomics	Mus musculus	Health	lung	Omni-ATAC-seq	-
LPJ00036	LSE300036	GSE158196	Single-cell epigenomics	Mus musculus	Health	lung	scATAC-seq	9364
LPJ00052	LSE201052	GSE168017	Bulk transcriptomics	Homo sapiens	COVID-19, Ventilator associated pneumonia	Tracheal aspirate	Microarray	-
LPJ00052	LSE202052	GSE168017	Bulk transcriptomics	Homo sapiens	COVID-19, Ventilator associated pneumonia	Tracheal aspirate	Microarray	-
LPJ00052	LSE203052	GSE168017	Bulk transcriptomics	Homo sapiens	COVID-19, Ventilator associated pneumonia	Tracheal aspirate	Microarray	-
LPJ00052	LSE204052	GSE168017	Bulk transcriptomics	Homo sapiens	COVID-19, Ventilator associated pneumonia	Tracheal aspirate	Microarray	-
LPJ00053	LSE201053	GSE97010	Bulk transcriptomics	Homo sapiens	Smoke exposure	Bronchial airway epithelial cell	Microarray	-
LPJ00054	LSE201054	GSE151101	Bulk transcriptomics	Homo sapiens	Lung cancer	Lung	Microarray	-
LPJ00054	LSE202054	GSE151101	Bulk transcriptomics	Homo sapiens	Lung cancer	Lung	Microarray	-
LPJ00054	LSE203054	GSE151102	Bulk transcriptomics	Homo sapiens	Lung cancer	Lung	Microarray	-
LPJ00054	LSE204054	GSE151102	Bulk transcriptomics	Homo sapiens	Lung cancer	Lung	Microarray	-
LPJ00055	LSE201055	GSE31552	Bulk transcriptomics	Homo sapiens	Lung cancer	Lung	Microarray	-
LPJ00055	LSE202055	GSE31552	Bulk transcriptomics	Homo sapiens	Lung cancer	Lung	Microarray	-
LPJ00055	LSE203055	GSE31552	Bulk transcriptomics	Homo sapiens	Non-small cell lung adenocarcinoma	Lung	Microarray	-
LPJ00055	LSE204055	GSE31552	Bulk transcriptomics	Homo sapiens	Non-small cell lung adenocarcinoma	Lung	Microarray	-
LPJ00055	LSE205055	GSE31552	Bulk transcriptomics	Homo sapiens	Non-small cell squamous lung carcinoma	Lung	Microarray	-
LPJ00055	LSE206055	GSE31552	Bulk transcriptomics	Homo sapiens	Non-small cell squamous lung carcinoma	Lung	Microarray	-
LPJ00056	LSE201056	GSE137967	Bulk transcriptomics	Homo sapiens	Health	Lung	RNAseq	-
LPJ00056	LSE202056	GSE137967	Bulk transcriptomics	Homo sapiens	Health	Lung	RNAseq	-
LPJ00056	LSE203056	GSE137967	Bulk transcriptomics	Homo sapiens	Health	Lung	RNAseq	-
LPJ00056	LSE204056	GSE137967	Bulk transcriptomics	Homo sapiens	Health	Lung	RNAseq	-
LPJ00056	LSE205056	GSE137967	Bulk transcriptomics	Homo sapiens	Health	Lung	RNAseq	-
LPJ00056	LSE206056	GSE137967	Bulk transcriptomics	Homo sapiens	Health	Lung	RNAseq	-
LPJ00056	LSE207056	GSE137967	Bulk transcriptomics	Homo sapiens	Health	Lung	RNAseq	-
LPJ00056	LSE208056	GSE137967	Bulk transcriptomics	Homo sapiens	Health	Lung	RNAseq	-
LPJ00056	LSE209056	GSE137967	Bulk transcriptomics	Homo sapiens	Health	Lung	RNAseq	-
LPJ00056	LSE210056	GSE137967	Bulk transcriptomics	Homo sapiens	Health	Lung	RNAseq	-
LPJ00057	LSE201057	GSE184316	Bulk transcriptomics	Homo sapiens	Fibrotic hypersensitivity pneumonitis	Lung	Microarray	-
LPJ00058	LSE201058	GSE76925	Bulk transcriptomics	Homo sapiens	Chronic obstructive pulmonary disease	Lung	Microarray	-
LPJ00100	LSE100100	GSE166766	Single-cell transcriptomics	Homo sapiens	COVID-19	Airway	10x Genomics	77650
LPJ00101	LSE100101	GSE193782	Single-cell transcriptomics	Homo sapiens	Cystic fibrosis, Health	BALF	10x Genomics	113213
LPJ00102	LSE100102	GSE150674	Single-cell transcriptomics	Homo sapiens	Cystic fibrosis, Health	Proximal Airway Epithelium	10x Genomics	40709
LPJ00102	LSE101102	GSE150674	Single-cell transcriptomics	Homo sapiens	Cystic fibrosis, Health	Proximal Airway Epithelium	10x Genomics	10706
LPJ00103	LSE100103	GSE160673	Single-cell transcriptomics	Homo sapiens	Health	Airway Epithelial	10x Genomics	28041
LPJ00103	LSE101103	GSE160664	Single-cell transcriptomics	Homo sapiens	Health	Airway Epithelial	10x Genomics	35099
LPJ00104	LSE100104	GSE151928	Single-cell transcriptomics	Homo sapiens	Health	BALF	10x Genomics	49384
LPJ00106	LSE100106	E-MTAB-8221	Single-cell transcriptomics	Homo sapiens	Health	Lung	10x Genomics	36807
LPJ00107	LSE100107	GSE147668	Single-cell transcriptomics	Mus musculus	Health	Lung	10x Genomics	4052
LPJ00108	LSE100108	GSE134174	Single-cell transcriptomics	Homo sapiens	Smoke exposure, Health	Airway epithelium	10x Genomics	36248
LPJ00109	LSE100109	GSE161089	Single-cell transcriptomics	Homo sapiens	COVID-19, Smoke exposure, Health	Airway	10x Genomics	19361
LPJ00110	LSE100110	EGAD00001005714	Single-cell transcriptomics	Homo sapiens	Health	Airway epithelium	10x Genomics	77969
LPJ00111	LSE100111	PRJEB31843	Single-cell transcriptomics	Homo sapiens	Health	Lung	10x Genomics	57020
LPJ00112	LSE100112	EGAD00001006126	Single-cell transcriptomics	Homo sapiens	Lung cancer	Lung	10x Genomics	65662
LPJ00112	LSE101112	EGAD00001006126	Single-cell transcriptomics	Homo sapiens	Lung cancer	Lung	Smart Seq2	9406
LPJ00113	LSE100113	GSE109774	Single-cell transcriptomics	Mus musculus	Health	Lung	10x Genomics	2141
LPJ00113	LSE101113	GSE109774	Single-cell transcriptomics	Mus musculus	Health	Lung	Smart Seq2	1620
LPJ00114	LSE100114	GSE145360	Single-cell transcriptomics	Homo sapiens	Cystic fibrosis, Health	Airway sputum	10x Genomics	21258
LPJ00115	LSE100115	E-MTAB -6653 E-MTAB -6149	Single-cell transcriptomics	Homo sapiens	Lung cancer, Health	Lung	10x Genomics	93575
LPJ00003	LSE300003	GSE161381	Single-cell epigenomics	Homo sapiens	Homo sapiens	lung	snATAC-Seq	90980
LPJ00150	LSE700150	GSE185715	Spatial transcriptomics	Homo sapiens	Health, COVID-19	Lung organoids, Lung	10x Visium	4346
LPJ00152	LSE700152	GSE193460	Spatial transcriptomics	Mus musculus	Lung cancer	Lung	10x Visium	7623
